# Supplementary material for: The MEK1/2 Inhibitor ATR-002 (Zapnometinib) Synergistically Potentiates the Antiviral Effect of Direct-Acting Anti-SARS-CoV-2 Drugs
Source: Pharmaceutics. 2022 Aug 25;14(9):1776. doi: 10.3390/pharmaceutics14091776 (PMC9506552; doi:10.3390/pharmaceutics14091776)
Supplement: Supplementary file 1 [file pharmaceutics-14-01776-s001.zip]

Archive with 1 entries (1 files):
- pharmaceutics-1840327-supplementary.pdf
